# Supplementary material for: Pangenome Reconstruction of Mycobacterium tuberculosis as a Guide to Reveal Genomic Features Associated with Strain Clinical Phenotype
Source: Microorganisms. 2023 Jun 4;11(6):1495. doi: 10.3390/microorganisms11061495 (PMC10300688; doi:10.3390/microorganisms11061495)
Supplement: Supplementary file 1 [file microorganisms-11-01495-s001.zip]

Archive with 1 entries (1 files):
- microorganisms-2299267-supplementary.pdf
